# Supplementary material for: Circulating Microvesicles in Association with the NLRP3 Inflammasome in Coronary Thrombi from STEMI Patients
Source: Biomedicines. 2022 Sep 5;10(9):2196. doi: 10.3390/biomedicines10092196 (PMC9496021; doi:10.3390/biomedicines10092196)
Supplement: Supplementary file 1 [file biomedicines-10-02196-s001.zip]

Archive with 2 entries (1 files):
- biomedicines-1840653-supplementary/
- biomedicines-1840653-supplementary/Supplementary File 01.09.22.pdf
